# Supplementary material for: Associations Between Endocrine-Disrupting Chemical Exposure and Fertility Outcomes: A Decade of Human Epidemiological Evidence
Source: Life (Basel). 2025 Jun 21;15(7):993. doi: 10.3390/life15070993 (PMC12299029; doi:10.3390/life15070993)
Supplement: Supplementary file 1 [file life-15-00993-s001.zip]

Archive with 1 entries (1 files):
- life-3692064-supplementary.pdf
